# Supplementary material for: Dual-Omics Approach Unveils Novel Perspective on the Quality Control of Genetically Engineered Exosomes
Source: Pharmaceutics. 2024 Jun 18;16(6):824. doi: 10.3390/pharmaceutics16060824 (PMC11207238; doi:10.3390/pharmaceutics16060824)
Supplement: Supplementary file 1 [file pharmaceutics-16-00824-s001.zip]

Archive with 5 entries (5 files):
- Sequence File.pdf
- Table S1.pdf
- Table S2.pdf
- Table S3.pdf
- Figures-S1-S3.pptx
